# Supplementary material for: Liver and Muscle Transcriptomes Differ in Mid-Lactation Cows Divergent in Feed Efficiency in the Presence or Absence of Supplemental Rumen-Protected Choline
Source: Metabolites. 2023 Sep 19;13(9):1023. doi: 10.3390/metabo13091023 (PMC10536747; doi:10.3390/metabo13091023)
Supplement: Supplementary file 1 [file metabolites-13-01023-s001.zip]

Archive with 1 entries (1 files):
- metabolites-2607995-supplementary.pdf
